# Supplementary material for: Targeted SLC19A3 gene sequencing of 3000 Saudi newborn: a pilot study toward newborn screening
Source: Ann Clin Transl Neurol. 2019 Sep 26;6(10):2097–103. doi: 10.1002/acn3.50898 (PMC6801173; doi:10.1002/acn3.50898)
Supplement: Supplementary file 2 — Data S1. The primer pools that were used to target sequence the variant(c.1264A>G; Thr422Ala) in the present study. [file ACN3-6-2097-s002.xlsx]

## Sheet: Sheet1
	track name="IAD77109_182_Design" description="CoveredBases_AmpliSeqID_IAD77109 solution_type=182 AmpliSeq_Version=4.24 Workflow=DNA" type=bedDetail db=hg19 color=77,175,74 priority=2
	chr2	228549765	228549950	AMPL7158064197	uc002vpi.3_utr3_0_0_chr2_228549926_r,uc002vpj.3_utr5_0_0_chr2_228549926_r	.
	chr2	228549943	228550162	AMPL7159945140	uc002vpi.3_utr3_0_0_chr2_228549926_r,uc002vpj.3_utr5_0_0_chr2_228549926_r	.
	chr2	228550350	228550475	AMPL7159945141	uc002vpi.3_utr3_0_0_chr2_228549926_r,uc002vpj.3_utr5_0_0_chr2_228549926_r	.
	chr2	228550464	228550618	AMPL7158064202	uc002vpi.3_utr3_0_0_chr2_228549926_r,uc002vpj.3_utr5_0_0_chr2_228549926_r	.
	chr2	228550948	228551118	AMPL7153773948	uc002vpi.3_utr3_0_0_chr2_228549926_r	.
	chr2	228551007	228551217	AMPL7153773949	uc002vpi.3_utr3_0_0_chr2_228549926_r,uc002vpj.3_utr5_1_0_chr2_228551117_r,uc010zlv.1_utr3_0_0_chr2_228551117_r	.
	chr2	228551236	228551426	AMPL7159945143	uc002vpi.3_utr3_0_0_chr2_228549926_r,uc002vpj.3_utr5_1_0_chr2_228551117_r,uc010zlv.1_utr3_0_0_chr2_228551117_r	.
	chr2	228551415	228551571	AMPL7159945144	uc002vpi.3_utr3_0_0_chr2_228549926_r,uc002vpj.3_utr5_1_0_chr2_228551117_r,uc010zlv.1_utr3_0_0_chr2_228551117_r	.
	chr2	228551566	228551748	AMPL7158064208	uc002vpi.3_utr3_0_0_chr2_228549926_r,uc002vpj.3_utr5_1_0_chr2_228551117_r,uc010zlv.1_utr3_0_0_chr2_228551117_r	.
	chr2	228551737	228551946	AMPL7158064209	uc002vpi.3_utr3_0_0_chr2_228549926_r,uc002vpj.3_utr5_1_0_chr2_228551117_r,uc010zlv.1_utr3_0_0_chr2_228551117_r	.
	chr2	228551935	228552137	AMPL7158064210	uc002vpj.3_utr5_1_0_chr2_228551117_r	.
	chr2	228552126	228552345	AMPL7153268503	uc002vpi.3_cds_0_0_chr2_228552113_r,uc002vpj.3_utr5_1_0_chr2_228551117_r,uc010zlv.1_cds_0_0_chr2_228552113_r	.
	chr2	228552869	228553075	AMPL7153268494	uc002vpi.3_cds_1_0_chr2_228552882_r,uc002vpj.3_utr5_2_0_chr2_228552882_r,uc010zlv.1_cds_1_0_chr2_228552882_r	.
	chr2	228560591	228560810	AMPL7153268504	uc002vpi.3_cds_2_0_chr2_228560605_r,uc002vpj.3_utr5_3_0_chr2_228560605_r,uc010zlv.1_cds_2_0_chr2_228560605_r	.
	chr2	228563332	228563517	AMPL7154601729	uc002vpi.3_cds_3_0_chr2_228563452_r,uc002vpj.3_utr5_4_0_chr2_228563452_r,uc010zlv.1_cds_3_0_chr2_228563452_r	.
	chr2	228563506	228563712	AMPL7154601730	uc002vpi.3_cds_3_0_chr2_228563452_r,uc002vpj.3_utr5_4_0_chr2_228563452_r,uc010zlv.1_cds_3_0_chr2_228563452_r	.
	chr2	228563701	228563911	AMPL7156991928	uc002vpi.3_cds_3_0_chr2_228563452_r,uc002vpj.3_utr5_4_0_chr2_228563452_r,uc010zlv.1_cds_3_0_chr2_228563452_r	.
	chr2	228563881	228564089	AMPL7154601732	uc002vpi.3_cds_3_0_chr2_228563452_r,uc002vpj.3_utr5_4_0_chr2_228563452_r,uc010zlv.1_cds_3_0_chr2_228563452_r	.
	chr2	228563958	228564151	AMPL7154601733	uc002vpi.3_cds_3_0_chr2_228563452_r,uc002vpj.3_utr5_4_0_chr2_228563452_r,uc010zlv.1_cds_3_0_chr2_228563452_r	.
	chr2	228564140	228564280	AMPL7159945611	uc002vpi.3_cds_3_0_chr2_228563452_r,uc002vpj.3_utr5_4_0_chr2_228563452_r,uc010zlv.1_cds_3_0_chr2_228563452_r	.
	chr2	228565583	228565813	AMPL7159946105	uc010zlv.1_cds_4_0_chr2_228565629_r	.
	chr2	228565648	228565873	AMPL7159946103	uc010zlv.1_utr5_4_0_chr2_228565767_r	.
	chr2	228566774	228566917	AMPL7154601711	uc002vpi.3_cds_4_0_chr2_228566885_r,uc002vpj.3_utr5_5_0_chr2_228566885_r,uc010zlv.1_utr5_5_0_chr2_228566885_r	.
	chr2	228566906	228567067	AMPL7153385428	uc002vpi.3_cds_4_0_chr2_228566885_r,uc002vpi.3_utr5_4_0_chr2_228567035_r,uc002vpj.3_utr5_5_0_chr2_228566885_r,uc010zlv.1_utr5_5_0_chr2_228566885_r	.
	chr2	228582632	228582823	AMPL7153773944	uc002vpi.3_utr5_5_0_chr2_228582659_r,uc002vpj.3_utr5_6_0_chr2_228582659_r,uc010zlv.1_utr5_6_0_chr2_228582659_r	.
